# Supplementary material for: DV200 Index for Assessing RNA Integrity in Next-Generation Sequencing
Source: Biomed Res Int. 2020 Feb 25;2020:9349132. doi: 10.1155/2020/9349132 (PMC7063185; doi:10.1155/2020/9349132)
Supplement: Supplementary 1 — Supplemental Table 1. list of samples. [file 9349132.f1.xlsx]

## Sheet: Supplemental Tabel 1
No.	preparation kit	origin	storage	RIN	DV200 (%)	1st PCR Product per input (ng/ng)	duplicates (%)	reads not mapped (%)	non-specific matches (%)
1	TruSeq RNA Pan-Cancer	sarcoma	FFPE	2.2	57.84	0.271429	61.15	2.22	2.62
2	TruSeq RNA Pan-Cancer	sarcoma	FFPE	2	46.23	0.355357	60.43	2.14	2.37
3	TruSeq RNA Pan-Cancer	sarcoma	FFPE	2.1	58.75	0.367857	66.63	1.99	3.02
4	TruSeq RNA Pan-Cancer	sarcoma	FFPE	2.1	62.06	0.646429	51.4	2.41	3.73
5	TruSeq RNA Pan-Cancer	sarcoma	FFPE	1.7	44.51	0.622765	71.49	2.76	3.43
6	TruSeq RNA Pan-Cancer	schwannoma	FFPE	1	43.29	0.407143	62.96	2.24	2.74
7	TruSeq RNA Pan-Cancer	sarcoma	FFPE	1.8	59.81	0.735714	60.41	2.79	2.33
8	TruSeq RNA Pan-Cancer	sarcoma	FFPE	1.8	53.21	0.728571	49.76	2.33	3.07
9	TruSeq RNA Access	cell line derived from metastatic tumor tissue (adrenal)	fresh	8.8	91.69	108.5	45.09	1.09	11.3
10	TruSeq RNA Access	cell line derived from metastatic tumor tissue (adrenal)	fresh	9.1	90.45	111.125	44.52	1.12	11.03
11	TruSeq RNA Access	cell line derived from metastatic tumor tissue (adrenal)	fresh	9.1	89.34	109.375	45.57	0.89	11.1
12	TruSeq RNA Access	cell line derived from pleural effusion	fresh	9	92.1	118.125	41.84	0.85	11.06
13	TruSeq RNA Access	cell line derived from pleural effusion	fresh	9.1	90.69	73.15	52.15	0.63	10.86
14	TruSeq RNA Access	cell line derived from pleural effusion	fresh	9.3	92.47	94.5	46.75	0.67	10.98
15	TruSeq RNA Access	cell line derived from pleural effusion	fresh	9.6	95.85	112.875	47.2	1.05	11.84
16	TruSeq RNA Access	cell line derived from pleural effusion	fresh	9.1	94.89	112.875	46.65	0.97	12.24
17	Truseq RNA Access	non-malignant tissues	frozen	2.9	91.6	49.175	32.79	1.77	22.5
18	Truseq RNA Access	tumor tissue	frozen	1.9	66.09	35.9625	45.77	6.89	12.77
19	Truseq RNA Access	non-malignant tissues	frozen	1.3	67.18	34.9125	57.53	8.46	14.41
20	Truseq RNA Access	tumor tissue	frozen	2.6	79.12	63	52.56	3.2	19.96
21	Truseq RNA Access	non-malignant tissues	frozen	1.7	69.86	36.1375	39.4	5.29	13.36
22	Truseq RNA Access	tumor tissue	frozen	1	42.01	0.26075	55.15	0.16	24.86
23	Truseq RNA Access	non-malignant tissues	frozen	1	50.86	33.95	58.8	13.73	15.56
24	Truseq RNA Access	tumor tissue	frozen	1	33.59	0.21175	60.09	0.16	22.55
25	Truseq RNA Access	tumor tissue	FFPE	1.5	42.09	0.032375	91.72	0.28	26.99
26	Truseq RNA Access	metastatic tumor tissue	FFPE	1	46.77	0.009275	86.27	0.48	31.33
27	Truseq RNA Access	lung tumor tissue	FFPE	2.6	53.17	0.0109058	70.97	0.24	34.97
28	Truseq RNA Access	lung tumor tissue	FFPE	1.4	49.3	0.0501559	77.18	0.25	20.91
29	Truseq RNA Access	lung tumor tissue	FFPE	1.6	44.22	0.0613857	73.99	0.23	23.28
30	Truseq RNA Access	lung tumor tissue	FFPE	1.5	38.58	0.0367075	75.43	34.59	27.74
31	Truseq RNA Access	lung tumor tissue	FFPE	1	29.59	0.42337	80.24	26.63	27.34
32	Truseq RNA Access	lung tumor tissue	FFPE	1.1	47.2	0.00862352	68.86	0.05	32.16
33	Truseq RNA Access	lung tumor tissue	FFPE	2.6	33.59	0.165623	66.66	0.44	24.68
34	Truseq RNA Access	lung tumor tissue	FFPE	1.1	29.8	0.0591148	73.62	0.69	24.81
35	Truseq RNA Access	lung tumor tissue	FFPE	1	28.41	0.077341	69.22	0.44	24.39
36	Truseq RNA Access	lung tumor tissue	FFPE	1.3	27.72	N.D.	42.48	0.58	24.78
37	Truseq RNA Access	lung tumor tissue	FFPE	1.7	33.23	0.0195171	79.9	0.79	23.73
38	Truseq RNA Access	lung tumor tissue	FFPE	1.3	31.9	0.136576	75.19	20.03	21.73
39	Truseq RNA Access	lung tumor tissue	FFPE	1.5	31.01	0.0482276	66.41	0.04	24.3
40	Truseq RNA Access	lung tumor tissue	FFPE	1.5	26.62	N.D.	56.27	4.64	27.66
41	Truseq RNA Access	lung tumor tissue	FFPE	1.4	24.55	0.130472	68.67	0.38	24.36
42	Truseq RNA Access	lung tumor tissue	FFPE	1.2	45.36	0.0329358	52.42	0.11	24.98
43	Truseq RNA Access	lung tumor tissue	FFPE	1.4	38.99	N.D.	62.71	0.48	24.52
44	Truseq RNA Access	lung tumor tissue	frozen	2.6	81.96	77.875	44.89	2.26	16.06
45	Truseq RNA Access	cell line derived from metastatic tumor tissue (adrenal, kidney and liver)	frozen	5.2	85.05	89.25	58.81	2.78	13.84
46	Truseq RNA Access	cell line derived from metastatic tumor tissue (adrenal, kidney and liver)	frozen	2.3	74.29	86.275	62.68	3.16	17.51
47	Truseq RNA Access	metastatic tumor tissue (liver)	frozen	2.8	89.88	55.825	41.09	0.52	22.17
48	Truseq RNA Access	PDX sample (lung tumor)	frozen	9.3	93.68	99.75	70.79	2.27	18.08
49	Truseq RNA Access	cell line derived from pleural effusion	fresh	9.2	96.15	109.375	40.24	1.3	11.93
50	Truseq RNA Access	cell line derived from metastatic tumor tissue (liver)	fresh	9.6	96.39	104.125	43.57	1.75	12.01
51	Truseq RNA Access	lung tumor tissue	FFPE	1.2	34.35	0.13685	78.82	14.35	27.66
52	Truseq RNA Access	lung tumor tissue	FFPE	1	32.66	2.135	63.51	0.11	23.71
53	Truseq RNA Access	lung tumor tissue	FFPE	1.2	30.96	0.08855	81.63	2.32	24.74
54	TruSeq RNA Access	precipitate from pleural effusion	frozen	4	82.35	82.425	47.89	0.7	13.36
55	TruSeq RNA Access	metastatic tumor tissue	frozen	4.2	82.13	91.875	48.92	1.1	13.36
56	TruSeq RNA Access	precipitate from pleural effusion	frozen	4.2	85.24	103.25	43.76	0.6	12.22
57	TruSeq RNA Access	precipitate from pleural effusion	frozen	6.2	91.12	102.375	50.68	0.61	15.31
58	TruSeq RNA Access	precipitate from pleural effusion	frozen	4.1	75.83	104.125	56.32	0.54	17.38
59	TruSeq RNA Access	precipitate from pleural effusion	frozen	1	59.74	49.4375	64.32	0.65	25.9
60	TruSeq RNA Access	precipitate from pleural effusion	frozen	2.1	70.47	61.775	72.57	1.39	15.61
61	TruSeq RNA Access	precipitate from pleural effusion	frozen	3.8	81.44	129.5	41.04	2.02	12.95
62	TruSeq RNA Access	precipitate from pleural effusion	frozen	1.4	49	21.35	83.32	5.44	12.63
63	TruSeq RNA Access	precipitate from pleural effusion	frozen	2.6	66.12	58.1875	48.56	0.88	14.99
64	TruSeq RNA Access	lung tumor tissue	frozen	6	84.72	61.25	47.26	2.03	14.76
65	TruSeq RNA Access	precipitate from pericardial effusion	frozen	4.2	80.35	45.85	56.67	0.7	24.78
66	TruSeq RNA Access	cell line derived from pleural effusion	fresh	8.6	89.32	82.775	48.91	1.02	12.97
67	TruSeq RNA Access	cell line derived from pleural effusion	fresh	8.8	90.74	91.875	47.47	1	13.77
68	TruSeq RNA Access	cell line derived from metastatic tumor tissue	fresh	8.4	91.82	93.625	49.1	1.26	10.27
69	TruSeq RNA Access	cell line derived from metastatic tumor tissue	fresh	8.3	96.93	91.875	46.27	1.03	9.92
70	TruSeq RNA Access	cell line derived from pleural effusion	fresh	8.8	93.79	87.325	47.42	1.08	12.6
71	TruSeq RNA Access	cell line derived from pleural effusion	fresh	8.7	97.32	76.475	46.32	1.43	12.55
